# Supplementary material for: Enteric pharmacokinetics of monomeric and multimeric camelid nanobody single-domain antibodies
Source: PLoS One. 2023 Nov 27;18(11):e0291937. doi: 10.1371/journal.pone.0291937 (PMC10681176; doi:10.1371/journal.pone.0291937)
Supplement: S1 Data — (XLSX) [file pone.0291937.s011.xlsx]

## Sheet: Fig 2C
	Figure 2C LC/A protease inhibitor assay Excel figure and source data
	Sample		% uncleaved SNAP25
	LC/A enxyme inhibitor	PBS, 0m	74.8747
		Hfecal, 10m	38.8945
		pIntestine,10m	44.3728
		PBS, 10m	70.0718
		hFecal, 60m	39.1927
		pIntestine,60m	52.5144
		PBS, 60	75.2739
	Negative control	PBS, 0m	0.655199
		Hfecal, 10m	1.14809
		pIntestine,10m	2.38458
		PBS, 10m	1.19764
		hFecal, 60m	0.990734
		pIntestine,60m	4.07853
		PBS, 60	0.70519

## Sheet: Fig 4C
	Figure 4C ELISA Excel figure and source data
	2b-0'	2b-30m	2b-3h	2b-o/n
	1.158	0.884	0.792	0.897
	0.942	0.736	0.735	0.808
	0.901	0.592	0.592	0.505
	0.589	0.492	0.373	0.204
	0.243	0.186	0.115	0.087
	0.082	0.081	0.069	0.062
	0.07	0.063	0.085	0.058
	0.063	0.058	0.059	0.06
	0.5475	0.413	0.3665	0.4185
~EC50	625	625	625	250
	0.0016	0.0016	0.0016	0.004

## Sheet: Fig  5
	Figure 5A Stx2 lethality assay Excel figure and source data
		Trx/JEN-D10/E (JFL-47) (+ BSA)
		0"	20"	1'	3'	O/N
		2	3	4	5	6
		2.309	1.74	1.668	1.691	1.74
		2.239	1.697	1.764	1.813	1.854
		2.008	1.786	1.855	1.829	1.947
		1.867	1.766	1.82	1.908	1.788
		1.821	1.823	1.757	1.775	1.793
		2.094	1.851	1.747	1.827	2.028
		Trx/JFGH6/E (JFL-88) (+ BSA)
		0"	20"	1'	3'	O/N
		7	8	9	10	11
		2.486	2.644	2.178	1.821	1.77
		2.443	2.419	1.94	1.813	1.792
		2.111	1.892	1.974	1.87	1.854
		1.833	1.892	1.784	1.766	1.826
		1.816	2.021	1.902	1.885	1.91
		1.897	1.937	1.951	1.894	1.979
		Trx/JGHG1/E (JGL-34) (+ BSA)
		0"	20"	1'	3'	O/N
		2	3	4	5	6
		2.426	2.405	2.577	2.548	1.828
		2.551	2.467	2.548	2.422	1.908
		2.492	2.384	2.44	2.519	1.756
		2.208	2.071	2.019	1.921	1.738
		2.013	1.906	1.705	1.849	1.777
		1.902	1.915	1.771	1.908	1.808
		Trx/JSY-F12/E (JTI-12) (+ BSA)
		0"	20"	1'	3'	O/N
		7	8	9	10	11
		2.332	2.321	2.394	2.405	2.332
		2.349	2.312	2.532	2.334	2.201
		2.582	2.437	2.368	2.41	1.811
		2.192	2.133	2.057	1.954	2.032
		2.012	1.926	1.897	1.841	1.756
		2.152	2.236	2.301	2.054	2.196
	Figure 5C VHH binding to captured Stx2 competition assay Excel figure and source data
			1 hour chyme incubation
			JEN-D10	JFG-H6	JGH-G1	JSY-F12
			0.047	0.056	2.359	2.389
			0.046	0.057	2.159	2.373
			0.078	0.085	2.252	2.39
			0.227	0.262	2.26	2.482
			1.097	1.527	2.496	2.621
			1.941	2.102	2.519	2.644
			2.301	2.379	2.626	2.713
			2.59	2.631	2.811	2.63
			3 hour chyme incubation
			JEN-D10	JFG-H6	JGH-G1	JSY-F12
			0.046	0.044	0.501	1.187
			0.057	0.045	0.482	1.337
			0.119	0.063	0.639	1.486
			0.461	0.596	0.875	1.592
			1.263	1.502	1.375	1.74
			1.458	1.709	1.571	1.75
			1.563	1.489	1.67	1.866
			1.702	1.76	1.882	1.839

## Sheet: Fig 6
	Figure 6A Stx2 lethality assay Excel figure and source data
	5C12 humanized mAb (+ BSA)
	0"	20"	1'	3'	O/N
	2	3	4	5	6
	2.041	2.029	2.013	2.106	2.034
	2.228	2.167	2.115	2.152	2.167
	2.076	2.034	2.059	2.164	2.005
	1.79	1.779	1.849	1.893	1.795
	1.733	1.769	1.806	1.769	1.794
	1.766	1.873	1.753	1.943	1.769
	human dIgA2 (+ BSA)
	0"	20"	1'	3'	O/N
	7	8	9	10	11
	2.125	2.082	2.144	2.281	2.107
	2.257	2.135	2.219	2.273	2.262
	2.165	2.081	2.18	2.312	2.426
	2.015	2.108	1.978	2.019	2.036
	1.753	1.831	1.834	1.719	1.785
	1.961	2.336	1.788	1.956	2.22
	human dIgA2 + 400 ug/ml pIgR
	0"	20"	1'	3'	O/N
	2	3	4	5	6
	2.346	2.386	2.393	2.509	2.358
	2.531	2.557	2.814	2.599	2.657
	2.241	2.518	2.503	2.785	2.593
	2.205	2.383	2.418	2.45	2.464
	1.99	1.995	2.112	2.066	2.093
	2.124	2.031	2.116	2.103	2.185
	Trx/JGHG1/15G/JFGH6/myc (JTP-5) (+ BSA)
	0"	20"	1'	3'	O/N
	2	3	4	5	6
	2.316	2.284	2.376	2.422	2.192
	2.437	2.453	2.42	2.382	1.87
	2.53	2.326	2.527	2.37	1.78
	1.989	1.993	1.676	1.754	1.701
	1.835	1.878	1.738	1.864	1.798
	1.89	1.962	1.919	1.91	1.975
	5C12 humanized mAb
	0"	20"	1'	3'	O/N
	2	3	4	5	6
	1.793	1.665	1.591	1.554	1.448
	1.645	1.573	1.51	1.491	1.31
	1.257	1.24	1.349	1.327	1.087
	1.121	1.102	1.063	1.085	0.969
	1.059	1.075	1.032	1.051	0.999
	1.1	1.14	1.012	1.032	1.055
	human dIgA2
	0"	20"	1'	3'	O/N
	7	8	9	10	11
	1.938	1.847	1.866	1.758	1.685
	1.635	1.609	1.679	1.58	1.537
	1.453	1.398	1.47	1.412	1.343
	1.116	1.208	1.189	1.216	1.08
	1.022	1.069	1.044	1.078	1.073
	1.04	1.074	1.052	1.031	1.067
	human dIgA2 + 400 ug/ml pIgR
	0"	20"	1'	3'	O/N
	2	3	4	5	6
	1.896	1.81	1.685	1.68	1.629
	1.745	1.584	1.505	1.533	1.464
	1.455	1.429	1.448	1.358	1.205
	1.2	1.221	1.237	1.037	1.053
	1.059	1.032	1.022	1.091	0.971
	0.969	1.109	1.007	1.001	0.939
	Trx/JGHG1/15G/JFGH6/myc (JTP-5)
	0"	20"	1'	3'	O/N
	2	3	4	5	6
	2	1.864	1.927	1.233	0.889
	1.801	1.741	1.445	0.904	0.893
	1.105	1.096	1.035	0.966	1.005
	0.885	0.872	0.89	0.935	0.923
	0.987	0.99	0.958	0.922	0.914
	1.018	1.085	1.121	1.06	1.084

## Sheet: Fig7
	Figure 7B TcdB rounding assay Excel figure and source data
	6H/5D/0/E3/myc (JWQ-2)
	0' PC	30 min	1 hr	2 hr	4 hr	O/N
	0	0	0	0	0	0
	0	0	0	0	0	0
	0	0	0	0	5	10
	0	0	0	5	10	50
	10	10	15	20	40	100
	60	60	70	80	90	100
	100	95	100	100	100	100
	100	100	100	100	100	100
	7	8	9	10	11	12
	6H/PE5/5D/0/E3/PE5/myc (JWQ-3)
	0' PC	30 min	1 hr	2 hr	4 hr	O/N
	0	0	0	0	0	5
	0	0	0	0	0	10
	0	0	0	5	5	20
	5	10	15	15	20	60
	25	40	50	60	80	95
	90	90	90	90	95	100
	100	100	100	100	100	100
	100	100	100	100	100	100
	1	2	3	4	5	6
	6H/PE5/5D/15G/E3/PE5/myc (JWQ-6)
	0' PC	30 min	1 hr	2 hr	4 hr	O/N
	0	0	0	0	0	10
	0	0	0	0	0	15
	0	0	0	5	10	40
	15	15	15	20	40	90
	70	60	60	70	90	100
	90	95	95	95	100	100
	95	100	100	100	100	100
	100	100	100	100	100	0
	7	8	9	10	11	12

## Sheet: Fig 8
	Figure 8C rounding assay Excel figure and source data
	Extract control	1	60
		2	100
		3	100
		4	100
		5	100
		6	100
		7	100
		8	100
	Time 1'	1	100
	1 to 5 init dil	2	100
	1 to 5 across plate	3	100
		4	100
		5	100
		6	100
		7	100
		8	100
	Time 15'	1	100
	1 to 5 init dil	2	100
	1 to 5 across plate	3	100
		4	100
		5	100
		6	100
		7	100
		8	100
	Time 45'	1	100
	1 to 5 init dil	2	100
	1 to 5 across plate	3	100
		4	100
		5	100
		6	100
		7	100
		8	100
	Time 2 hour	1	90
		2	100
		3	100
		4	100
		5	100
		6	100
		7	100
		8	100
	AGV L2 0'	1	90
		2	100
		3	100
		4	100
		5	100
		6	100
		7	100
		8	100
	AGV L2 1'	1	0
		2	0
		3	0
		4	0
		5	10
		6	20
		7	80
		8	100
	AGV L2 15'	1	0
		2	0
		3	0
		4	0
		5	18
		6	78
		7	100
		8	100
	AGV L2 45'	1	0
		2	0
		3	0
		4	0
		5	30
		6	90
		7	100
		8	100
	AGV L2 2hr	1	0
		2	0
		3	0
		4	0
		5	21
		6	81
		7	100
		8	100
	AGV L4 0'	1	100
		2	100
		3	100
		4	100
		5	100
		6	100
		7	100
		8	100
	AGV L4 1'	1	0
		2	0
		3	0
		4	0
		5	20
		6	90
		7	100
		8	100
	AGV L4 15'	1	0
		2	0
		3	0
		4	10
		5	60
		6	100
		7	100
		8	100
	AGV L4 45'	1	0
		2	0
		3	0
		4	0
		5	30
		6	90
		7	100
		8	100
	AGV L4 2hr	1	0
		2	0
		3	0
		4	10
		5	50
		6	100
		7	100
		8	100
	Figure 8D ELISA Excel figure and source data
		neg cont	L2 1'	L2 15'	L2 45'	L2 2hr
		0.221	1.04	0.82	0.8	0.722
		0.203	1.075	0.691	0.579	0.557
		0.188	0.777	0.353	0.323	0.292
		0.178	0.365	0.19	0.185	0.196
		0.162	0.205	0.179	0.163	0.179
		0.161	0.167	0.166	0.169	0.162
		0.179	0.164	0.16	0.164	0.174
		0.197	0.188	0.146	0.151	0.157
